# Supplementary material for: Hcn1 Is a Tremorgenic Genetic Component in a Rat Model of Essential Tremor
Source: PLoS One. 2015 May 13;10(5):e0123529. doi: 10.1371/journal.pone.0123529 (PMC4430019; doi:10.1371/journal.pone.0123529)
Supplement: S1 Table — (XLSX) [file pone.0123529.s001.xlsx]

## Sheet: Sheet1
Table S1 SNP markers used for fine mapping of trm2
SNP name1	SNP name used in this study	Position2	Forward (5' > 3')	Reverse (3' > 5')
DS-g-c-05f06_f1_228	SNP-chr2-30.7M	30781432	TCCTCCCTGGAGTGAGGTCT	TTGAACAAATTATAGAATAAAGCACCA
SHRSPa27g05_r1_630	SNP-chr2-51.2M	51228563	GCACCTGTCTACTCGATAATTTTT	TGTGTATTGGTGTTTTGTCTGC
rat102_015_m19.q1ca_469	SNP-chr2-53.2M	53217473	AAAGCCTAGGTGTCCTGAAGC	AAGCAAGTGCATGTGAAGACA
1: SNP name
2: Physical position on rat chromosome 2
